# Supplementary material for: Transcriptomic Profiling and Pathway Analysis of Mesenchymal Stem Cells Following Low Dose-Rate Radiation Exposure
Source: Antioxidants (Basel). 2023 Jan 21;12(2):241. doi: 10.3390/antiox12020241 (PMC9951969; doi:10.3390/antiox12020241)
Supplement: Supplementary file 1 [file antioxidants-12-00241-s001.zip]

Archive with 1 entries (1 files):
- antioxidants-2144733-supplementary.pdf
